# Supplementary material for: Photophysical Processes of Porphyrin and Corrin Complexes with Nickel and Palladium
Source: Int J Mol Sci. 2026 Feb 5;27(3):1577. doi: 10.3390/ijms27031577 (PMC12898465; doi:10.3390/ijms27031577)
Supplement: Supplementary file 1 [file ijms-27-01577-s001.zip]

Archive with 1 entries (1 files):
- ijms-4089915-supplementary.pdf
